# Supplementary material for: The Piezocatalytic Degradation of Sulfadiazine by Lanthanum-Doped Barium Titanate
Source: Molecules. 2024 Apr 10;29(8):1719. doi: 10.3390/molecules29081719 (PMC11051747; doi:10.3390/molecules29081719)
Supplement: Supplementary file 1 [file molecules-29-01719-s001.zip]

Archive with 1 entries (1 files):
- molecules-2906907-supplementary.pdf
